# Supplementary material for: Analysis of the Direct Medical Costs of Colorectal Cancer in Antigua and Barbuda: A Prevalence-Based Cost-of-Illness Study
Source: Int J Environ Res Public Health. 2025 Apr 3;22(4):552. doi: 10.3390/ijerph22040552 (PMC12027121; doi:10.3390/ijerph22040552)
Supplement: Supplementary file 1 [file ijerph-22-00552-s001.zip]

Archive with 6 entries (6 files):
- Supplementary file 1.pdf
- Supplementary file 2.pdf
- Supplementary file 3.pdf
- Supplementary file 4.pdf
- Supplementary file 5.pdf
- Supplementary file 6.pdf
